# Supplementary material for: Perioperative anticoagulation in patients with intracranial meningioma: No increased risk of intracranial hemorrhage?
Source: PLoS One. 2020 Sep 1;15(9):e0238387. doi: 10.1371/journal.pone.0238387 (PMC7462284; doi:10.1371/journal.pone.0238387)
Supplement: S1 Data — (XLS) [file pone.0238387.s001.xls]

## Sheet: data
PAT_NR	ac_indication	ac_preop	age	gender	smoker	height	weight	BMI	RR_syst	RR_diast	sodium_adm	sodium_min	sodium_max	pTT_adm	pTT_min	pTT_max	quick_adm	quick_min	hct_adm	hct_min	hct_max	platelet_adm	platelet_min	platelet_max	wbc_adm	wbc_min	wbc_max	crea_adm	crea_min	crea_max	coagulopathy	first_ac_time	lmwh_dose	lmwh_name	lmwh_time	ufh_proph_targetptt	ufh_proph_time	ac_ther_dose	ac_ther_name	ac_ther_time	gen_anesthesia	steroids	dialysis	surgery_duration	mRS	GOS	hemorrhage	hemorrhage_time	hemorrhage_revision
1	0	0	77	1	0	1.57	70	28.3987	170	65	133.9	133.9	137.7	23.7	23.7	25.8	104	99	0.423	0.278	0.423	261	135	261	13.4	4.4	13.4	80	44	80	0	-1	-1	-1	-1						1	1	0	233	2	4	0		0
2	1	0	69	0	0	1.77	85	27.1314	155	80	140.6	132	141	28	28	35.4	105	128	0.497	0.355	0.497	149	121	149	13.9	14	21	91	66	91	0	25	2850	Fraxiparin	25						1	1	0	-1	4	3	0		0
3	1	0	76	1	0	1.6	70	27.3437	170	60	143.2	140	144	28.6	25.7	28.6	96	87	0.406	0.343	0.406	260	184	260	6.7	6	8.8	81	50	81	0	26	2850	Fraxiparin	26						1	0	0	283	2	4	0		0
4	1	0	58	1	1	1.59	60	23.7332	105	63	138.6	135	138.6	24.5	23.1	24.5	124	91	0.423	0.171	0.423	272	208	333	12.1	12.1	25.2	49	54	49	0	24	2850	Fraxiparin	24						1	1	0	337	2	4	0		0
5	1	0	28	1	0	1.74	60	19.8177	110	50	139.4	138.5	143	22.2	22.2	22.9	108	119	0.373	0.237	0.373	188	153	244	7	5.3	9	48	39	50	0	31	2850	Fraxiparin	31						1	1	0	210	4	3	0		0
6	1	0	61	1	0	1.6	60	23.4375	150	60	142.9	139	143	30.5	26.8	30.5	133	133	0.404	0.33	0.404	274	193	274	6.5	5.1	10.2	60	52	62	0	31	2850	Fraxiparin	31						1	0	0	163	1	5	0		0
7	1	0	73	0	0	1.81	85	25.9455	185	50	143.5	135	144	31.2	25.7	31.2	121	93	0.491	0.34	0.491	287	181	287	10.2	7.9	10.2	85	68	97	0	53	2850	Fraxiparin	53						1	1	0	224	0	5	1	19	0
8	1	0	52	1	1	1.57	74	30.0215	120	55	145.2	138	145.2	33	23	33	102	79	0.416	0.268	0.416	204	118	233	7	4	15	62	41	62	1	29	2850	Fraxiparin	29						1	1	0	274	1	5	0		0
9	1	0	42	1	1	1.68	67	23.7387	125	65	141.6	136	142	25.1	22.5	25.4	126	102	0.37	0.274	0.37	437	298	437	7.3	7.3	18.2	61	48	61	0	30	2850	Fraxiparin	30						1	1	0	166	0	5	0		0
10	1	0	63	1	0	1.62	85	32.3884	145	60	142.5	138	143	28.6	27.1	28.8	115	91	0.418	0.351	0.418	185	134	185	7.5	6.2	7.5	69	57	69	1	31	2850	Fraxiparin	31						1	0	0	181	0	5	0		0
11	1	0	54	1	0	1.69	71	24.8591	130	55	142.8	140	143	30.4	27.3	30.4	105	102	0.416	0.363	0.416	272	234	272	5.4	5.4	9.7	73	52	73	0	28	2850	Fraxiparin	28						1	0	0	181	0	5	0		0
12	2.3	0	75	1	0	1.69	73	25.5593	175	60	144.3	130	142	32.6	24	32.6	112	83	0.443	0.284	0.443	256	175	363	9.2	6.4	21.6	111	54	111	0	112	0	0	-2	25	112				1	1	0	375	4	3	1	22	1
13	1	0	58	0	0	1.81	86	26.2507	140	60	146.9	141	146.9	24.8	20.9	25.2	121	95	0.46	0.331	0.46	211	151	211	6.2	6.2	13.7	83	69	83	0	29	2850	Fraxiparin	29						1	1	0	358	0	5	0		0
14	1.3	0	81	1	0	1.75	80	26.1224	175	85	139.1	133	135	23.3	21.6	27.9	119	68	0.396	0.206	0.421	255	172	445	11.7	8.7	23.2	64	29	65	0	54	2850	Fraxiparin	54						1	1	0	245	5	3	0		0
15	4	0	74	1	0	1.68	92	32.5964	150	70	141.6	139	144	30.7	27.7	107.3	107	55	0.413	0.313	0.413	228	89	228	8.6	8.6	18.2	78	78	319	0	3	0	0	-2			900 IE/h	ufh	3	1	0	1	338	6	1	0		0
16	1	0	47	0	1	1.84	90	26.5832	130	65	141.5	141	142	31.6	28.9	31.6	112	87	0.413	0.352	0.413	117	115	117	10.6	9.4	14.7	72	52	72	1	29	2850	Fraxiparin	29						1	1	0	266	2	4	0		0
17	1	0	67	1	0	1.74	89	29.3962	165	70	140	133	140	26.4	25.6	26.4	98	85	0.404	0.341	0.404	288	222	288	7.2	7.2	12.7	70	39	70	0	29	2850	Fraxiparin	29						1	1	0	250	1	5	0		0
18	1	0	73	0	0	1.62	72	27.4348	160	50	140.5	135	141	28.9	27.4	29	112	85	0.461	0.319	0.461	209	185	272	7.4	7.4	13	76	55	84	0	29	2850	Fraxiparin	29						1	0	0	255	1	4	0		0
19	1	0	46	1	0	1.75	70	22.8571	130	50	145	140	145	26.4	26.4	26.6	128	95	0.417	0.281	0.417	328	196	328	5.4	5.4	10.9	73	54	73	0	28	2850	Fraxiparin	28						1	0	0	338	1	5	0		0
20	1	0	47	0	0	1.71	97	33.1726	190	70	138.6	132	139	24.2	23.2	27.6	69	66	0.441	0.263	0.441	216	124	352	10.8	9.1	19.4	63	30	63	0	46	2850	Fraxiparin	46						1	1	0	515	4	3	0		0
21	1	0	69	1	0	1.68	56	19.8413	165	55	144.2	133.7	144.2	27.8	23.2	27.8	111	99	0.416	0.295	0.416	247	170	425	5.7	5.7	10	63	41	63	0	53	2850	Fraxiparin	53						1	1	0	256	1	5	0		0
22	1	0	66	0	1	1.73	70	23.3887	140	50	139.8	138.5		26.3	26	28	99	80	0.407	0.268	0.407	274	176	306	6.4	6.4	15.5	70	61	70	0	49	2850	Fraxiparin	49						1	0	0	260	0	5	0		0
23	1	0	35	1	1	1.72	72	24.3375	130	85	141.2	138	141.2	28.8	24.4	28.8	131	99	0.397	0.298	0.397	210	180	210	5.8	5.8	14.3	60	52	65	0	30	2850	Fraxiparin	30						1	1	0	196	0	5	0		0
24	1	0	76	1	0	1.65	70	25.7117	190	65	145.1	134	148	32.7	23.3	26.8	106	80	0.467	0.243	0.467	317	179	446	9.9	9.9	22.8	55	31	55	0	28	2850	Fraxiparin	28						1	1	0	302	4	3	0		0
25	1	0	60	1	0	1.61	95	36.6498	145	50	142.2	141	142.2	34.5	26.6	34.5	98	79	0.45	0.235	0.45	345	216	345	8.2	6.6	10.5	45	47	53	0	26	2850	Fraxiparin	26						1	1	0	410	0	5	0		0
26	1	0	74	1	0	1.58	98	39.2565	175	75	142.6	132.5	143	24	20.9	25.7	121	102	0.354	0.277	0.354	248	198	278	16.5	9.6	16.5	99	68	99	0	27	2850	Fraxiparin	27						1	1	0	295	4	3	0		0
27	1	0	62	0	0	1.74	100	33.0295	155	50	141.3	137	145	28.6	25.8	28.6	121	86	0.411	0.34	0.411	226	159	226	7.9	11.9	7	75	69	76	0	28	2850	Fraxiparin	28						1	0	0	253	0	5	0		0
28	1	0	33	0	0	1.8	75	23.1481	155	60	140.5	140.5	144	29.6	28	32.5	104	78	0.458	0.351	0.458	328	228	368	7.8	7.8	13.9	97	88	97	0	24	2850	Fraxiparin	24						1	0	0	504	2	4	0		0
29	1	0	57	0	0	1.8	85	26.2346	170	80	141.6	137	141.6	26.1	21	26.1	104	91	0.424	0.204	0.466	170	80	189	8.2	8.2	24.3	80	36	79	0	24	2850	Fraxiparin	24						1	1	0	584	1	4	1	53	1
30	1	0	46	1	0	1.65	70	25.7117	105	45	139.5	137	140	29.4	25	29.4	112	98	0.413	0.304	0.413	345	266	345	7.1	7.1	10	64	46	64	0	28	2850	Fraxiparin	28						1	0	0	-1	1	5	0		0
31	1	ASS 100	79	0	0	1.74	71	23.4509	185	80	139.5	130	139.5	23.1	22.2	24.5	106	92	0.476	0.367	0.476	254	107	254	16.1	13.1	16.6	90	49	90	1	240	2850	Fraxiparin	240						1	1	0	169	3	3	1	20	1
32	1	0	61	1	0	1.73	85	28.4005	160	65	136.8	136.8	144	25.4	23	25.4	115	90	0.402	0.256	0.402	219	134	248	5.6	5.6	10.7	69	55	69	0	27	2850	Fraxiparin	27						1	1	0	437	2	4	0		0
33	1	0	25	0	0	1.8	86	26.5432	135	45	138.9	138.9	145	26.4	23.4	26.4	95	70	0.417	0.328	0.417	266	199	266	5.5	5.5	13.6	91	69	91	0	30	2850	Fraxiparin	30						1	0	0	167	0	5	0		0
34	1	0	59	1	0	1.73	100	33.4124	155	65	126.6	126.6	139	29.3	26.5	30.1	117	84	0.388	0.353	0.408	295	229	295	6.3	6.3	11.6	51	45	54	0	28	2850	Fraxiparin	28						1	1	0	297	4	4	0		0
35	1	0	37	0	0	1.74	75	24.7721	145	55	139.8	137	139.8	37.5	37.5	33.3	95	81	0.479	0.418	0.479	286	237	286	10.8	9.4	12.5	80	63	86	0	30	2850	Fraxiparin	30						1	0	0	236	2	4	0		0
36	1	0	40	1	0	1.68	55	19.487	125	70	139.9	139.9	141	23.7	22.1	23.7	131	101	0.417	0.291	0.417	240	237	246	14.3	29.2	14.3	64	51	64	0	28	2850	Fraxiparin	28						1	1	0	304	0	5	0		0
37	1	ASS	55	0	0	1.86	86	24.8584	130	70	130.2	116	140	29.6	24.8	34.3	113	64	0.393	0.186	0.393	112	84	249	4.6	4.6	11.9	76	31	76	1	19	2850	Fraxiparin	19						1	1	0	367	5	3	0		0
38	1	0	85	1	0	1.6	70	27.3437	195	60	136.9	122	143	24.4	23.8	26.7	107	89	0.353	0.207	0.353	311	257	504	17.7	8.9	35.5	59	37	61	0	106	2850	Fraxiparin	106						1	0	0	121	6	1	0		0
39	5	0	71	1	0	1.59	79	31.2488	190	90	138.6	130	138.6	31.5	25.6	65.4	113	70	0.43	0.215	0.43	320	150	366	7	7	15.7	65	44	65	0	24	0	0	-2			1200 IE/h	ufh	24	1	0	0	396	5	3	0		0
40	1	0	48	1	0	1.7	90	31.1419	150	60	142.5	139	142.5	28.2	26.1	28.2	107	106	0.404	0.305	0.404	200	144	200	7.9	6.6	7.9	90	69	90	0	27	2850	Fraxiparin	27						1	0	0	184	0	5	0		0
41	1	0	72	0	0	1.67	71	25.4581	175	60	135.6	134	137.3	30.7	26.6	32.2	107	55	0.418	0.319	0.418	259	211	259	4.7	4.7	9.9	90	75	90	0	28	2850	Fraxiparin	28						1	0	0	360	1	4	0		0
42	1	0	70	1	0	1.61	65	25.0762	120	45	136.9	136	140	29.5	28.1	30.7	136	76	0.412	0.297	0.412	364	281	383	5.8	5.8	13.5	68	63	68	0	28	2850	Fraxiparin	28						1	0	0	225	0	5	0		0
43	1	0	46	1	0	1.56	65	26.7094	120	60	139.9	138	139.9	27.4	25	27.4	119	83	0.39	0.316	0.39	295	257	295	7.5	7.5	14.3	57	47	57	0	27	2850	Fraxiparin	27						1	0	0	277	1	5	0		0
44	1	0	47	1	0	1.66	59	21.4109	150	70	141.4	138	141.4	27.2	24.3	30.7	113	67	0.392	0.251	0.392	255	237	273	11	10.2	11.2	71	56	71	0	29	2850	Fraxiparin	29						1	1	0	269	0	5	0		0
45	1	0	72	0	0	1.7	70	24.2215	165	85	137.6	133	137.6	19.8	19.8	26.1	94	80	0.395	0.321	0.395	380	224	380	22.6	11.9	22.6	81	55	81	0	103	2850	Fraxiparin	103						1	1	0	500	0	5	0		0
46	1	0	68	0	0	1.83	84	25.0829	150	70	140.7	135	140.7	29.5	16.6	29.5	107	79	0.478	0.352	0.478	205	140	205	6.3	5.6	8.3	81	66	94	0	31	2850	Fraxiparin	31						1	0	0	128	1	5	0		0
47	1	0	49	1	0	1.65	80	29.3848	135	55	139.4	139.4	141	31	30.5	31.8	99	91	0.402	0.348	0.402	254	202	254	5.3	5.3	8.2	82	72	82	0	6	2850	Fraxiparin	6						1	0	0	171	0	5	0		0
48	1	ASS 100	64	0	0	1.9	90	24.9307	165	85	-1	132.2	136	30.2	21.1	30.2	72	65	0.409	0.351	0.445	168	83	190	5.7	5.7	25.6	80	57	80	0	50	2850	Fraxiparin	50						1	1	0	432	1	5	0		0
49	1	0	59	0	1	1.75	85	27.7551	145	65	141.6	136.8	141.6	30.8	25.3	33.2	104	85	0.463	0.365	0.463	316	240	316	11.3	8.4	16.4	86	45	86	0	25	2850	Fraxiparin	25						1	1	0	392	2	4	0		0
50	1	0	64	1	0	1.56	54	22.1893	185	75	141.6	131	141.6	25.7	20.1	25.7	113	98	0.418	0.338	0.436	158	245	145	6.5	6.5	12.2	62	54	70	0	6	2850	Fraxiparin	6						1	1	0	210	2	4	0		0
51	1	0	56	1	0	1.59	68	26.8977	145	70	142.8	138	142.8	29.4	24.6	29.4	102	85	0.413	0.265	0.413	256	192	256	6.1	6.1	9.1	46	34	46	0	27	2850	Fraxiparin	27						1	1	0	327	4	3	0		0
52	1	0	53	1	0	1.62	68	25.9107	140	60	138.8	135	138.8	29	26.8	30.3	117	102	0.394	0.328	0.394	266	220	266	5.5	5.5	7.2	60	49	60	0	31	2850	Fraxiparin	31						1	0	0	170	1	5	0		0
53	1	0	56	0	0	1.85	95	27.7575	160	75	139	134	142.5	25.2	21.1	25.2	126	97	0.444	0.383	0.444	159	115	159	13.3	12.2	16.5	81	65	82	0	26	2850	Fraxiparin	26						1	1	0	368	0	5	0		0
54	1	0	62	1	1	1.6	65	25.3906	185	85	-1	137	146	26	24.6	26.8	91	72	0.264	0.264	0.369	366	366	520	30.6	21.2	35.1	49	45	75	0	79	2850	Fraxiparin	79						1	1	0	319	0	5	0		0
55	1	0	66	1	0	1.61	60	23.1473	175	65	141.9	138	142	27	25.3	27	128	93	0.42	0.278	0.42	435	277	435	9.8	5.8	9.8	66	54	66	0	29	2850	Fraxiparin	29						1	0	0	160	0	5	0		0
56	1	0	55	1	0	1.7	85	29.4118	170	90	137.3	136	145	23.1	22.1	23.1	106	98	0.3	0.3	0.329	229	193	247	13.7	13.6	14.9	63	41	63	0	48	2850	Fraxiparin	48						1	0	0	344	0	5	0		0
57	1	0	51	1	1	1.71	97	33.1726	155	75	143.7	140	147	28.9	26.4	28.9	123	84	0.43	0.324	0.43	280	206	280	6.2	6.2	14.8	67	46	67	0	26	2850	Fraxiparin	26						1	0	0	238	1	5	0		0
58	1	0	75	1	0	1.58	60	24.0346	190	75	144.5	142	145	37.6	26.5	37.6	104	90	0.374	0.293	0.374	232	173	232	7	6.8	9.1	69	52	69	0	24	2850	Fraxiparin	24						1	0	0	482	5	3	0		0
59	1	0	55	1	0	1.63	60	22.5827	130	45	139.4	138	143	26.4	22.9	27	106	81	0.391	0.294	0.419	352	217	352	8.5	6.9	13	58	49	65	0	49	2850	Fraxiparin	49						1	0	0	375	1	5	0		0
60	1	0	57	0	1	1.71	70	23.939	150	50	143.4	139	146	26.4	22.3	26.4	121	91	0.433	0.255	0.433	455	260	455	9.6	9.6	19.7	72	53	72	0	25	2850	Fraxiparin	25						1	1	0	430	0	5	0		0
61	1	0	65	1	0	1.58	70	28.0404	210	90	140.4	124	140.4	28.7	22.4	28.9	123	81	0.412	0.193	0.421	292	95	501	9.1	7.5	20.3	64	38	64	0	69	2850	Fraxiparin	69						1	1	0	753	1	5	1	11	1
62	1	0	45	0	0	1.8	75	23.1481	140	65	136.7	136.7	144	27.9	24.3	27.9	98	75	0.485	0.387	0.485	298	199	298	8	8	22.5	90	60	90	0	24	2850	Fraxiparin	24						1	1	0	498	2	5	0		0
63	1	0	78	0	0	1.75	80	26.1224	180	55	145	134	154	30.5	27.8	30.5	98	66	0.401	0.323	0.401	217	164	217	5.2	3.9	9.2	90	66	92	0	76	2850	Fraxiparin	76						1	0	0	218	1	5	0		0
64	1	0	61	1	0	1.7	70	24.2215	140	75	141.3	141.3	143	32.1	27.3	32.1	88	70	0.416	0.305	0.416	240	128	240	7.1	7.1	10.9	70	53	70	0	27	2850	Fraxiparin	27						1	0	0	328	0	5	0		0
65	1	0	73	1	0	1.54	88	37.1058	155	70	137.4	135	138	26.2	19.8	54.3	97	84	0.423	0.27	0.423	221	164	223	9.4	5.8	12.2	74	50	74	0	28	2850	Fraxiparin	28						1	0	0	198	1	5	0		0
66	1,4,5,6	0	69	0	1	1.8	110	33.9506	215	85	142.8	135.9	147	29.4	23.9	29.4	104	56	0.484	0.223	0.484	135	134	558	7.6	6	14.8	67	48	90	0	96	2850	Fraxiparin	96			-1	hep	720	1	0	0	373	3	3	0		0
67	1	0	71	1	0	1.7	98	33.91	195	100	139.8	131.5	142	27	22.2	27	117	117	0.409	0.236	0.409	315	152	315	16.9	10.7	25.1	291	86	291	0	45	2850	Fraxiparin	45						1	1	0	692	2	4	0		0
68	1	0	36	0	1	1.85	90	26.2966	125	60	141	138	141	34.5	29.5	34.5	121	97	0.483	0.385	0.483	302	227	302	9.3	14.5	9.3	83	68	83	0	27	2850	Fraxiparin	27						1	0	0	300	0	5	0		0
69	1	0	68	1	0	1.66	98	35.5639	155	60	140.2	139	141	27	26	27	104	92	0.391	0.322	0.391	217	179	217	6.3	6.3	8.4	80	60	80	0	29	2850	Fraxiparin	29						1	0	0	137	0	5	0		0
70	1	0	50	1	0	1.75	114	37.2245	145	75	138.5	133	138.5	28.9	25.7	29.3	86	74	0.402	0.343	0.402	300	225	300	9	9	17.9	64	42	64	0	26	2850	Fraxiparin	26						1	0	0	198	0	5	0		0
71	1	0	40	1	0	1.65	84	30.854	125	65	140.1	138	147	32.7	26.3	32.7	89	76	0.43	0.249	0.43	300	192	300	7.5	7.5	12.4	66	54	66	0	20	2850	Fraxiparin	20						1	1	0	297	1	5	0		0
72	1	ASS 100	79	0	0	1.7	70	24.2215	160	65	140.3	136.8	141.9	26.6	16.6	30.9	115	77	0.42	0.321	0.42	140	114	181	9.8	6.7	10.1	119	78	119	0	24	2850	Fraxiparin	24						1	1	0	435	2	4	0		0
73	1	0	53	0	0	1.85	55	16.0701	165	85	139.8	135	139.8	27	26.3	27.7	101	93	0.477	0.348	0.477	273	195	297	6.6	6.6	14.2	81	54	81	0	120	2850	Fraxiparin	120						1	1	0	386	3	4	0		0
74	1	0	40	1	0	1.75	100	32.6531	180	110	141.9	134	141.9	21.8	21.8	30.6	121	85	0.424	0.369	0.424	301	246	301	7	7	10.8	51	37	53	0	23	2850	Fraxiparin	23						1	0	0	187	1	5	0		0
75	1	0	49	1	0	1.5	50	22.2222	145	80	137.4	136	143	23.1	23.1	25	125	97	0.423	0.265	0.425	276	395	257	13.4	8.4	21.4	65	46	65	0	22	2850	Fraxiparin	22						1	1	0	672	0	5	0		0
76	1	0	41	1	0	1.73	65	21.7181	125	55	139.4	138	141	29.5	26.4	32	116	90	0.414	0.354	0.414	223	183	223	6.9	6.9	14.7	77	60	77	0	31	2850	Fraxiparin	31						1	0	0	236	1	5	0		0
77	1	0	61	1	0	1.65	75	27.5482	155	70	139.8	137	143	31.8	27.2	31.8	98	94	0.458	0.332	0.458	379	289	379	6.1	6.1	9.7	52	40	54	0	29	2850	Fraxiparin	29						1	0	0	199	1	5	0		0
78	1	0	80	1	0	1.6	80	31.25	200	95	141.8	127	141.8	31.1	25.8	31.1	114	78	0.427	0.336	0.427	247	150	324	7.8	7.8	22.3	69	35	69	0	84	2850	Fraxiparin	84						1	1	0	459	4	3	0		0
79	1	0	60	1	0	1.64	130	48.3343	175	100	139	133	153	24.1	24.1	38.7	96	58	0.437	0.21	0.437	223	164	513	8.6	6.7	39.8	73	27	73	0	115	2850	Fraxiparin	408	-1	115				1	1	0	626	3	3	0		0
80	1.6	ASS	64	0	0	1.87	86	24.5932	135	55	140	138	142	26.2	23.1	32.5	106	72	0.443	0.283	0.443	163	120	297	5.7	5.7	17.5	104	63	104	0	29	2850	Fraxiparin	29						1	0	0	340	1	5	0		0
81	1.7	Clopidogrel 75mg	74	1	0	1.82	68	20.5289	195	65	143	134	143	28.1	21.9	28.1	103	99	0.461	0.32	0.461	294	149	294	6.6	6.6	11.9	79	44	89	0	96	2850	Fraxiparin	96						1	1	0	552	0	5	0		0
82	1	0	49	0	0	1.78	80	25.2493	120	45	140	140	145	31.6	25.3	31.6	114	83	0.435	0.273	0.435	230	149	230	6.6	5.6	8.2	78	65	78	0	51	2850	Fraxiparin	51						1	0	0	289	1	5	0		0
83	1	0	71	1	0	1.64	80	29.7442	190	95	139	131.3	140	25.4	22.9	33.2	134	106	0.41	0.246	0.423	309	225	514	10.9	10.9	26.1	111	98	130	0	63	2850	Fraxiparin	63						1	1	0	321	1	5	0		0
84	1	0	46	1	0	1.6	80	31.25	135	65	138	136	143	31.5	25.7	31.5	108	95	0.375	0.277	0.375	190	134	190	6	6	8.1	67	58	67	0	28	2850	Fraxiparin	28						1	1	0	231	1	5	0		0
85	1	0	41	0	0	1.9	90	24.9307	175	85	138.5	138.5	144	28.5	27.4	30.7	103	73	0.462	0.329	0.462	217	170	218	7.6	7.6	13.1	74	57	74	0	76	2850	Fraxiparin	76						1	1	0	246	0	5	0		0
86	1	ASS	76	1	0	1.65	86	31.5886	155	45	138.6	138.6	144	28.3	26.4	28.5	100	82	0.39	0.297	0.39	181	134	181	10.3	6.7	11.4	111	71	111	0	28	2850	Fraxiparin	28						1	1	0	190	2	4	0		0
87	1	0	75	1	0	1.65	90	33.0579	175	65	139.8	139.8	143	26.4	24.1	26.4	102	91	0.424	0.316	0.424	179	156	161	10.8	10.8	14.4	53	45	68	0	30	2850	Fraxiparin	30						1	1	0	202	2	4	0		0
88	1	0	58	1	0	1.7	75	25.9516	160	60	141	136	141	24.9	24.8	26.6	86	81	0.405	0.289	0.419	226	178	226	6.6	6.6	10.1	78	56	78	0	52	2850	Fraxiparin	52						1	1	0	239	2	4	0		0
89	0	0	38	0	0	1.8	85	26.2346	155	80	140.6	140.6	144	36.1	31	36.1	100	74	0.469	0.352	0.469	283	215	283	4.9	4.9	9.9	79	76	79	0	-2	0	0	-2						1	0	0	314	2	5	0		0
90	1	0	59	0	0	1.73	80	26.7299	155	60	140.9	139	140.9	34.7	30.7	34.7	109	80	0.462	0.357	0.462	250	215	397	7.1	7.1	17.1	85	76	88	0	29	2850	Fraxiparin	29						1	1	0	188	1	5	0		0
91	1	0	49	1	1	1.7	85	29.4118	115	60	137.2	136	138	29.7	27.6	29.7	118	81	0.412	0.333	0.412	385	266	385	11.3	9.2	21	63	53	63	0	29	2850	Fraxiparin	29						1	0	0	180	0	5	0		0
92	1.4	0	47	1	0	1.65	100	36.7309	180	105	140.1	138	159	32.6	26.7	39	113	81	0.429	0.211	0.429	266	140	266	10.7	5.1	17.1	64	42	108	0	149	2850	Fraxiparin	149			-1	hep	568	1	1	0	355	6	1	0		0
93	1	0	85	1	0	1.6	70	27.3437	170	75	137	130	140.7	50.6	27.7	29.2	47	47	0.18	0.18	0.391	110	110	307	5.7	5.7	25	24	24	56	0	76	2850	Fraxiparin	76						1	1	0	269	4	3	0		0
94	1.4	0	72	0	0	1.68	69	24.4473	175	85	142.3	132	141	28.6	25.8	92	105	72	0.444	0.244	0.444	249	158	249	6.2	6.2	15.6	97	70	97	0	23	2850	Fraxiparin	23			-1	hep	62	1	0	0	591	2	4	0		0
95	0	0	67	1	0	1.53	57	24.3496	125	55	143	139	143	31.1	28.7	32.5	103	78	0.402	0.244	0.402	229	151	229	6.8	6.8	12.9	62	52	62	0	-1	0	0	-1						1	0	0	331	0	5	0		0
96	1	0	39	0	0	1.7	70	24.2215	165	75	141.4	135	141.4	30.7	19	30.7	121	95	0.454	0.392	0.454	152	144	155	5.9	5.9	11.8	83	67	101	0	24	2850	Fraxiparin	24						1	1	0	322	0	5	0		0
97	1	0	67	1	0	1.6	73	28.5156	165	65	140.5	138	144	28.6	24.8	28.6	119	99	0.391	0.334	0.409	268	171	268	4.5	3.4	9.9	63	47	63	0	53	2850	Fraxiparin	53						1	0	0	127	1	5	0		0
98	1	Rivaroxaban 15mg	78	1	0	1.64	60	22.3081	125	60	142.8	142.8	150	31.4	31	32.5	88	81	0.281	0.211	0.281	347	196	347	3.7	2.9	6.5	87	80	87	0	23	2850	Fraxiparin	23						1	0	0	552	3	3	0		0
99	1	0	51	1	0	1.54	68	28.6726	255	85	138.4	-1	-1	28.1	25.5	28.1	122	95	0.416	0.311	0.416	309	241	309	11.8	11.8	19.3	66	47	66	0	53	2850	Fraxiparin	53						1	1	0	211	1	5	0		0
100	1	0	63	1	0	1.64	65	24.1672	155	60	143	141	143	32.8	25.1	32.8	132	99	0.374	0.259	0.374	221	151	221	4.7	4.7	11.1	61	52	61	0	43	2850	Fraxiparin	43						1	1	0	289	1	5	0		0
101	1	0	59	1	0	1.75	82	26.7755	155	70	138	136	145	20.9	20.9	26.4	94	85	0.368	0.301	0.373	184	152	240	7.2	7.2	12.9	55	51	55	0	49	2850	Fraxiparin	49						1	1	0	323	0	5	0		0
102	1	0	44	0	0	1.77	85	27.1314	140	75	138	135	138	30.2	28.4	30.2	112	95	0.43	0.352	0.43	182	161	182	5.2	5.2	11.3	74	67	76	0	53	2850	Fraxiparin	53						1	0	0	201	1	5	0		0
103	1	0	69	1	0	1.73	80	26.7299	175	95	156	138	163	25.5	22	26.5	76	62	0.351	0.226	0.392	254	137	321	11	11	27	226	55	226	0	87	2850	Fraxiparin	87						1	1	0	379	1	5	0		0
104	1	0	64	1	0	1.7	82	28.3737	155	55	141.5	141.5	145	31.3	27.5	31.3	111	93	0.401	0.332	0.401	137	115	153	4.9	4.9	10	67	56	67	0	26	2850	Fraxiparin	26						1	0	0	424	0	5	0		0
105	1	0	78	1	0	1.6	70	27.3437	155	60	138.8	138	141	29.4	24	29.4	93	82	0.376	0.324	0.42	198	198	316	7.8	7.8	19.8	57	43	67	0	30	2850	Fraxiparin	30						1	0	0	186	1	5	0		0
106	1	0	54	1	0	1.6	78	30.4687	120	45	141	138.2	147	29.7	25.7	29.7	114	83	0.385	0.24	0.385	180	96	180	6	6	11.6	55	42	55	0	25	2850	Fraxiparin	25						1	0	0	435	0	5	0		0
107	1	0	69	1	0	1.7	70	24.2215	185	65	141.7	138	141.7	31.5	28.1	31.5	106	98	0.397	0.282	0.397	270	197	270	7.5	7.5	8.6	63	54	63	0	27	2850	Fraxiparin	27						1	0	0	279	1	4	0		0
108	1	0	82	1	0	1.53	52	22.2137	185	75	137.1	136	145	30	28.1	30	110	95	0.474	0.359	0.474	156	118	164	6.1	4	8.9	57	39	57	0	31	2850	Fraxiparin	31						1	0	0	124	2	4	0		0
109	1.3	ASS 100	79	1	0	1.88	91	25.7469	175	65	148.4	140	148.4	30.2	28.2	30.2	104	79	0.391	0.273	0.391	177	139	177	9.3	5.7	11.1	84	72	84	0	77	5700	Fraxiparin	77						1	0	0	121	0	5	0		0
110	1	0	82	1	0	1.8	80	24.6914	185	65	140.6	131	140.6	30	24	31.4	99	54	0.402	0.18	0.402	202	116	330	9.3	7	31.1	126	57	126	0	72	2850	Fraxiparin	72						1	0	0	585	3	3	0		0
111	1	0	37	1	0	1.83	68	20.3052	140	65	133.4	131	136	28.8	25.8	28.8	97	80	0.371	0.295	0.371	195	124	195	8.7	7.4	8.7	55	52	61	0	28	2850	Fraxiparin	28						1	0	0	301	0	5	0		0
112	1	0	49	1	1	1.7	77	26.6436	140	65	131.4	130	134	35.1	25.4	35.1	111	95	0.359	0.209	0.359	270	178	270	7.1	6.5	10.7	52	29	52	0	84	2850	Fraxiparin	84						1	1	0	506	1	5	0		0
113	1	0	74	1	0	1.67	65	23.3067	185	85	144.2	140	146	-1	27.1	31.4	98	98	0.416	0.35	0.416	265	219	265	6.9	3.1	8	69	58	85	0	30	2850	Fraxiparin	30						1	0	0	148	2	4	0		0
114	1	0	75	1	0	1.75	70	22.8571	160	55	138.9	134	141.7	26.1	23.4	29.3	77	73	0.37	0.285	0.37	201	142	218	10.7	10.7	18.3	58	42	73	0	23	2850	Fraxiparin	23						1	1	0	333	2	4	0		0
115	1	0	43	1	0	1.7	60	20.7612	145	75	139	137	143	29.2	22.7	29.2	120	88	0.411	0.306	0.411	214	136	214	5.8	4.7	10.3	63	48	75	0	27	2850	Fraxiparin	27						1	0	0	264	1	5	0		0
116	1	0	47	1	0	1.67	62	22.231	185	85	140.2	133	141	31.2	29	31.2	99	86	0.39	0.299	0.39	298	241	308	5.7	5.7	13.8	69	47	69	0	51	2850	Fraxiparin	51						1	0	0	331	0	5	0		0
117	1	0	52	1	0	1.68	82	29.0533	120	60	141.3	137	141.3	30.5	27.8	30.5	111	86	0.377	0.313	0.377	234	200	234	7	7	9.8	57	48	57	0	31	2850	Fraxiparin	31						1	0	0	81	1	5	0		0
118	1	0	44	0	1	1.84	92	27.1739	160	65	136.8	136.8	142	29.6	25.8	29.6	116	97	0.428	0.331	0.428	220	168	220	14.4	12.8	15.4	59	53	62	0	29	2850	Fraxiparin	29						1	0	0	358	1	5	0		0
119	1	0	71	0	1	1.8	78	24.0741	150	65	141.9	136	143	28.1	28.1	29.5	99	90	0.467	0.4	0.467	187	110	187	15.9	9.6	15.9	72	66	77	0	52	2850	Fraxiparin	52						1	1	0	262	2	4	0		0
120	1.3	Rivaroxaban 20mg	58	0	1	1.84	150	44.3053	165	100	142.8	139	143	33.9	24.4	33.9	87	87	0.422	0.36	0.422	242	199	308	9.1	9.1	16.7	111	90	127	0	26	2850	Fraxiparin	26						1	0	0	338	1	5	0		0
121	1	0	36	1	0	1.66	60	21.7738	145	85	141.4	135	144	30.7	25	30.7	103	78	0.412	0.273	0.412	192	128	192	5.4	5.4	13.4	66	56	66	0	25	2850	Fraxiparin	25						1	1	0	398	2	4	0		0
122	1	0	61	1	0	1.59	80	31.6443	145	85	139.9	139.9	146	24.6	22.9	24.6	116	99	0.394	0.278	0.394	199	135	199	9.3	5.2	9.3	69	64	69	0	27	2850	Fraxiparin	27						1	0	0	227	1	5	0		0
123	1	0	56	1	0	1.5	80	35.5556	145	70	141.5	141	145	28.3	22.4	28.3	118	78	0.466	0.22	0.466	294	127	294	8.6	8.6	20.8	80	80	84	0	23	2850	Fraxiparin	23						1	0	0	494	1	5	0		0
124	1	0	43	0	0	1.7	70	24.2215	140	85	134.1	124.5	136.7	35	31.5	35	79	62	0.389	0.293	0.389	256	256	322	4.4	4.4	7.2	108	59	108	0	25	2850	Fraxiparin	25						1	1	0	156	1	5	0		0
125	1	0	56	1	0	1.65	60	22.0386	145	75	141.9	141.9	146	29.3	27.2	30.4	101	94	0.412	0.363	0.412	168	152	168	5.2	5.2	9.7	63	55	64	0	27	2850	Fraxiparin	27						1	0	0	115	1	5	0		0
126	1	0	54	1	1	1.62	58	22.1003	145	65	141.8	134	143	29.8	26.8	29.8	120	85	0.437	0.302	0.437	330	201	330	7.2	7.2	11.7	73	55	73	0	50	2850	Fraxiparin	50						1	0	0	317	1	5	0		0
127	1	0	71	1	0	1.64	70	26.0262	160	60	142.3	138	142.3	31.4	27.5	31.4	83	75	0.387	0.32	0.387	208	161	245	5.3	5.3	9.5	74	36	74	0	31	2850	Fraxiparin	31						1	0	0	158	1	5	0		0
128	1	0	75	1	0	1.71	98	33.5146	175	80	139.3	137	144	29.6	26.1	29.6	105	91	0.46	0.349	0.46	305	254	305	6.9	6.9	12.2	72	62	72	0	24	2850	Fraxiparin	24						1	0	0	241	0	5	0		0
129	1	0	70	0	1	1.75	62	20.2449	165	60	135.1	135	137	30	27.6	30	120	105	0.383	0.302	0.383	321	249	321	7.9	6.5	13.3	70	63	70	0	27	2850	Fraxiparin	27						1	1	0	287	2	4	0		0
130	1	0	57	1	0	1.67	67	24.0238	140	65	140.7	136	140.7	-1	20.4	22.8	110	96	0.425	0.247	0.425	194	120	194	5.4	5.4	13.1	71	48	71	0	54	2850	Fraxiparin	54						1	1	0	196	2	4	0		0
131	1	0	77	0	0	1.68	85	30.1162	190	150	138.2	134	142.5	25.2	25.2	30	118	77	0.412	0.267	0.412	255	185	468	8.3	6.3	14.2	94	74	101	0	53	2850	Fraxiparin	53						1	1	0	256	2	4	0		0
132	1	ASS 100	74	1	0	1.57	60	24.3418	155	65	139.8	134	143	28.3	24.9	28.3	110	99	0.359	0.285	0.359	205	160	205	5	5	10.7	73	55	73	0	29	2850	Fraxiparin	29						1	0	0	137	2	4	0		0
133	1	0	64	1	0	1.58	75	30.0433	135	65	143.1	138	143.1	32.3	29.3	32.3	114	91	0.388	0.313	0.388	163	123	163	6.1	5.4	8.1	59	52	59	0	31	2850	Fraxiparin	31						1	0	0	77	1	5	0		0
134	1	0	60	1	0	1.59	60	23.7332	150	65	142.4	137	147	29.7	26	29.7	118	84	0.405	0.32	0.405	424	328	424	7	7	17.2	71	54	71	0	27	2850	Fraxiparin	27						1	0	0	277	1	5	0		0
135	1	0	74	1	0	1.58	100	40.0577	160	60	138.9	136	145	30.6	27.1	30.6	108	97	0.414	0.319	0.414	245	184	245	9.9	6.2	12.2	71	53	71	0	27	2850	Fraxiparin	27						1	0	0	224	1	5	0		0
136	1	0	53	1	0	1.57	77	31.2386	160	75	139.1	139	141	26.8	23.7	26.8	129	105	0.372	0.279	0.372	252	231	190	7.3	7	7.3	55	46	55	0	31	2850	Fraxiparin	31						1	0	0	220	1	5	0		0
137	1	0	50	1	0	1.62	66	25.1486	165	80	139.4	132	139.4	27.1	25.3	27.1	139	101	0.39	0.325	0.39	412	304	412	11.5	8.4	11.5	54	43	54	0	30	2850	Fraxiparin	30						1	0	0	207	1	5	0		0
138	1.8	Falithrom 3mg	63	0	0	1.78	95	29.9836	165	75	139.4	133	140	23	20.4	23	64	64	0.425	0.34	0.425	226	134	226	9.6	8.5	11.9	108	82	108	0	28	2850	Fraxiparin	28						1	1	0	341	2	5	0		0
139	1	0	65	1	0	1.73	130	43.4361	175	65	141.6	139	145	31.2	26.6	31.2	110	86	0.406	0.286	0.406	304	197	304	9.2	9.2	15.9	63	58	72	0	65	5700	Fraxiparin	65						1	1	0	470	2	4	0		0
140	1	0	61	1	0	1.64	72	26.7698	145	65	140.4	137	146	31.8	28	31.8	114	94	0.42	0.248	0.42	146	99	146	6.4	6.4	7.7	72	50	72	0	77	2850	Fraxiparin	77						1	0	0	244	1	5	0		0
141	1	0	72	0	0	1.7	70	24.2215	155	60	139.7	137	139.7	25.8	25.8	26.4	102	83	0.421	0.346	0.421	206	143	206	6.5	6.5	9.2	75	75	82	0	28	2850	Fraxiparin	28						1	1	0	296	2	4	0		0
142	1	0	44	0	0	1.75	97	31.6735	135	65	137.8	135	138	30.3	28.3	30.3	120	91	0.444	0.356	0.444	249	196	249	6.1	4.2	7.7	74	69	74	0	31	2850	Fraxiparin	31						1	0	0	150	2	4	0		0
143	1	0	71	0	0	1.63	100	37.6378	175	85	140.4	131	142	28.9	19.1	28.9	96	81	0.48	0.2	0.508	236	120	259	8.8	4.7	23.7	64	45	67	1	26	2850	Fraxiparin	26						1	1	0	504	3	3	1	40	1
144	1	0	38	1	0	1.65	65	23.8751	175	85	142.2	135.4	153	30.3	23.5	31.7	105	71	0.414	0.221	0.414	207	118	487	8.2	7.5	16	86	46	86	0	73	2850	Fraxiparin	73	-1	240				1	1	0	461	2	5	1	4	1
145	1	ASS 100	80	0	0	1.72	78	26.3656	165	110	133.1	125	134	27.9	26.1	32.6	103	87	0.45	0.286	0.45	354	248	404	19.6	5.4	22	102	80	125	0	76	5700	Fraxiparin	76						1	1	0	270	4	3	0		0
146	1	0	84	0	0	1.66	98	35.5639	190	140	136.1	132	141.3	28	18.3	28	70	70	0.44	0.276	0.448	229	134	245	14.2	9.1	30.1	131	88	131	0	53	2850	Fraxiparin	53						1	1	0	167	0	5	0		0
147	1	0	56	1	1	1.64	65	24.1672	135	75	135.8	135.8	147	26.3	23.3	27	112	84	0.407	0.301	0.422	228	170	234	12.5	11.6	17	56	49	60	0	25	2850	Fraxiparin	25						1	1	0	386	1	5	0		0
148	1	0	41	1	0	1.65	60	22.0386	155	75	141.7	139	143	33.1	26.9	33.1	112	88	0.45	0.328	0.45	382	266	382	7.6	7.6	17.2	75	62	75	0	25	2850	Fraxiparin	25						1	1	0	495	0	5	0		0
149	1	0	58	1	0	1.68	65	23.03	165	75	143.4	131	143.4	31.3	23.7	31.3	114	94	0.379	0.292	0.4	71	71	746	10.5	6.5	19.9	67	44	67	1	50	2850	Fraxiparin	50						1	1	0	458	1	5	0		0
150	1	0	61	0	0	1.83	75	22.3954	125	55	141.5	134.1	144	22.7	22.7	25.8	126	103	0.368	0.306	0.53	180	59	180	8.8	0.4	14.5	82	82	111	1	27	2850	Fraxiparin	27						1	1	0	272	1	5	0		0
151	1	0	77	1	0	1.56	68	27.9421	165	45	139.8	136	144	26.2	24.4	26.7	103	88	0.414	0.312	0.414	321	177	321	12.2	12.2	16.4	85	64	85	0	27	2850	Fraxiparin	27						1	1	0	235	5	3	0		0
152	1	0	47	1	0	1.78	85	26.8274	180	70	142.5	137	144	28.8	23.9	28.8	100	87	0.419	0.291	0.419	273	198	273	4.2	4.2	12.6	81	60	81	0	53	2850	Fraxiparin	53						1	1	0	293	0	5	0		0
153	1	0	62	1	0	1.65	71	26.079	155	55	140.3	139	144	24.7	24.1	24.7	122	105	0.389	0.3	0.389	185	142	185	6.9	6	7.3	68	58	68	0	51	3500	Innohep	51						1	0	0	220	0	5	0		0
154	1	0	73	0	0	1.78	88	27.7743	205	55	142	132	145	30.7	22.5	32.8	103	74	0.443	0.173	0.443	304	111	465	4.7	3.6	12.2	98	49	114	0	113	3500	Innohep	142	-1	113				1	1	0	665	2	4	0		0
155	1	0	70	1	0	1.58	110	44.0635	190	90	141.3	135.7	147	30.1	22.3	30.1	79	58	0.44	0.233	0.453	236	155	590	16.6	7.5	23	48	32	56	0	96	3500	Innohep	96						1	1	0	601	3	3	0		0
156	1	0	33	0	0	1.8	168	51.8519	115	70	138.5	138.5	147	30.2	27.3	30.2	106	82	0.44	0.3	0.44	250	163	250	8.7	8.7	13.5	66	60	66	0	38	3500	Innohep	38						1	0	0	432	0	5	0		0
157	1.6	ASS 100	63	0	0	1.7	70	24.2215	165	70	143	138	143	26.2	22.7	26.2	116	95	0.443	0.355	0.443	196	149	196	5.5	5.5	11.8	99	90	99	0	30	3500	Innohep	30						1	0	0	164	0	5	0		0
158	1	0	51	1	0	1.58	80	32.0461	150	75	140.2	139	147	28.7	25.9	28.7	112	92	0.414	0.288	0.414	304	217	304	5.8	5.8	9.4	55	42	59	0	38	3500	Innohep	38						1	1	0	460	1	5	0		0
159	1.3	Falithrom	71	1	0	1.65	70	25.7117	175	60	137.3	125.9	156	21.7	20	38.3	83	69	0.391	0.188	0.391	149	29	204	15.9	8.7	33.6	41	30	130	1	123	3500	Innohep	123	-1	143				1	1	1	167	6	1	0		0
160	1	0	48	1	0	1.6	60	23.4375	130	85	132.8	129	133	29.3	26.3	29.3	103	103	0.366	0.291	0.366	273	188	273	7.6	6.7	7.6	62	49	62	0	31	3500	Innohep	31						1	1	0	151	1	5	0		0
161	6.9	ASS 100mg, Plavix 75mg	70	1	0	1.63	41	15.4315	185	80	139.1	139.1	141	31.4	26.8	31.4	122	108	0.331	0.262	0.331	422	335	422	6	6	8.2	56	51	56	0	43	3500	Innohep	43						1	0	0	177	1	5	0		0
162	0	0	47	1	0	1.72	70	23.6614	150	70	137.7	135.7	140	36.2	25.6	37.8	112	84	0.39	0.2	0.39	343	121	675	6.6	6.6	16.4	57	43	61	1	-2	0	0	-2						1	1	0	255	1	5	1	22	1
163	1	0	53	1	0	1.65	65	23.8751	135	75	142.5	140	144	35.7	28.5	35.7	92	81	0.392	0.325	0.392	240	223	320	7	7	16.5	64	53	64	0	66	3500	Innohep	66						1	1	0	214	1	5	0		0
164	1	0	71	0	0	1.8	70	21.6049	150	65	137.3	130	137.3	29.9	29	29.9	103	84	0.406	0.347	0.406	231	191	231	7.6	7.6	10.3	85	70	85	0	28	3500	Innohep	28						1	1	0	178	2	4	0		0
165	1	0	45	1	1	1.68	80	28.3447	120	60	141.9	139	143	28.1	24.9	28.1	112	91	0.399	0.338	0.399	172	141	172	7	7	18	60	50	60	0	91	3500	Innohep	91						1	1	0	146	1	5	0		0
166	1	0	52	1	0	1.64	71	26.398	150	80	140.3	136	140	30.3	27.4	30.3	96	81	0.448	0.366	0.448	193	149	193	5.2	4.4	7	66	61	73	0	43	3500	Innohep	43						1	0	0	126	0	5	0		0
167	1	0	48	0	0	1.86	110	31.7956	145	65	141.3	136	141.3	27.9	25.2	27.9	112	87	0.393	0.324	0.393	272	175	272	6.4	5.9	8	90	78	97	0	29	3500	Innohep	29						1	0	0	287	0	5	0		0
168	1	0	64	0	0	1.76	100	32.2831	145	55	140.4	137	140.4	26.6	24.1	26.6	96	89	0.473	0.367	0.473	232	177	232	9.6	9.6	9.9	101	71	101	0	28	3500	Innohep	28						1	0	0	198	1	5	0		0
169	1	0	50	1	1	1.78	91	28.7211	165	75	140.9	137	144	31	30.3	31	91	83	0.345	0.341	0.345	168	161	168	8.3	8.3	12.3	57	56	57	0	29	3500	Innohep	29						1	0	0	232	1	5	0		0
170	1	Clopidogrel 75mg	68	0	0	1.8	90	27.7778	145	60	144.6	141	144.6	31.1	27.8	31.1	111	89	0.407	0.328	0.407	228	200	247	9.4	9.4	14.4	101	89	101	0	29	3500	Innohep	29						1	1	0	130	1	5	0		0
171	1	0	67	1	0	1.7	70	24.2215	130	60	130.5	130.5	137	21.8	21.3	21.9	116	89	0.367	0.28	0.367	148	67	148	10.5	4.9	10.5	76	58	76	0	53	3500	Innohep	53						1	1	0	177	1	5	0		0
172	1	0	50	1	0	1.7	70	24.2215	150	70	135.2	129	145	21.3	21.3	25.5	108	97	0.353	0.252	0.354	87	87	276	7.2	7.2	11.2	76	53	76	0	25	3500	Innohep	25						1	1	0	419	2	4	0		0
173	1	0	57	1	0	1.7	70	24.2215	120	50	141	138	141	29.1	27.6	29.1	114	91	0.393	0.311	0.394	165	124	165	5.4	5.4	6.8	70	56	70	0	30	3500	Innohep	30						1	0	0	131	0	5	0		0
174	1	0	76	1	0	1.6	60	23.4375	175	75	138.8	133.1	147	28.1	23	28.1	121	91	0.423	0.318	0.423	227	150	339	6.4	6.4	11.2	78	37	78	0	76	3500	Innohep	76						1	1	0	304	3	3	0		0
175	1.3	Falithrom	80	1	0	1.65	81	29.7521	190	40	139.4	136	140	40.2	26.4	40.2	52	52	0.311	0.244	0.342	330	278	385	11.3	8	15.5	84	65	87	0	53	3500	Innohep	53						1	1	0	195	3	3	0		0
176	1	0	62	1	0	1.65	84	30.854	165	70	140.9	138.2	146	30.3	24.9	30.3	111	91	0.39	0.241	0.39	179	122	194	6.9	6.9	15.2	67	54	67	0	50	3500	Innohep	50						1	1	0	354	0	5	0		0
177	1,4,5	0	85	1	0	1.58	73	29.2421	160	60	138.9	138	147	20.7	19.7	130.7	88	68	0.396	0.29	0.396	137	133	276	15.8	7.8	15.8	49	34	49	0	24	3500	Innohep	24			900 IE/h	ufh	188	1	1	0	518	4	3	0		0
178	1	0	62	1	0	1.73	69	23.0546	145	65	142.9	139	143	27.8	25.7	27.8	117	91	0.42	0.337	0.42	243	197	243	5.6	5.6	12.8	72	49	72	0	27	3500	Innohep	27						1	0	0	264	1	5	0		0
179	1	0	59	1	0	1.57	57	23.1247	165	70	141.1	139	146	27.4	25.8	27.4	95	81	0.443	0.334	0.443	315	187	315	7.4	7	10.6	68	47	68	0	25	3500	Innohep	25						1	0	0	382	0	5	0		0
180	1	Falithrom	56	1	0	1.72	58	19.6052	120	65	139.5	133	139.5	40	31.5	43.1	48	48	0.361	0.284	0.361	213	137	213	3	3	4.7	71	68	75	1	29	12000	Innohep	29						1	0	0	118	2	4	0		0
181	1	0	74	1	0	1.6	60	23.4375	175	115	142.9	139	143	29.4	24.3	29.4	93	77	0.367	0.274	0.367	376	322	401	8.4	6.6	18.2	67	51	67	1	41	3500	Innohep	41						1	1	0	166	2	4	0		0
182	1	0	80	0	0	1.74	76	25.1024	185	75	141.7	137	139	27.3	26	27.3	93	88	0.377	0.343	0.377	157	148	157	4.8	3.9	9	75	69	75	0	31	3500	Innohep	31						1	0	0	143	2	4	0		0
183	1	0	40	1	0	1.76	64	20.6612	125	40	140	136	141	29.5	27.3	29.5	107	69	0.447	0.356	0.447	232	175	232	7.9	5.1	9.8	48	41	48	0	30	3500	Innohep	30						1	0	0	85	0	5	0		0
184	1	0	37	1	0	1.75	50	16.3265	130	70	141.7	125	144	29.3	24.9	29.3	91	86	0.379	0.277	0.379	394	236	394	7	7	11.5	55	53	55	0	26	3500	Innohep	26						1	1	0	342	2	4	0		0
185	1	ASS 100	69	1	0	1.68	88	31.1791	165	80	141.9	140	141.9	32.3	26.9	32.3	123	90	0.419	0.279	0.419	262	184	262	4.8	4.8	8.4	42	38	57	0	27	3500	Innohep	27						1	0	0	267	0	5	0		0
186	1	0	58	0	0	1.78	81	25.565	190	65	125.2	122	125.2	27.8	21.9	27.8	91	91	0.376	0.209	0.376	276	146	276	7.1	7.1	13.6	64	56	69	0	23	3500	Innohep	23						1	0	0	537	2	4	0		0
187	1	0	48	0	1	1.8	60	18.5185	135	65	138.5	135	143	31.1	24.8	31.1	79	79	0.408	0.219	0.408	12.8	12.8	13.3	7.8	7.8	21.8	63	57	63	0	26	3500	Innohep	26						1	1	0	365	2	4	0		0
188	1	ASS 100	79	1	0	1.63	75	28.2284	155	65	137.7	135.2	142	23.6	21.2	23.6	97	75	0.368	0.288	0.368	516	293	516	15.9	6.7	15.9	58	50	61	0	74	3500	Innohep	74						1	1	0	305	2	4	0		0
189	1	0	76	1	0	1.65	70	25.7117	160	60	137.1	137.1	150	27	25.1	27	103	91	0.379	0.254	0.379	385	248	385	14.1	11	22.1	68	57	68	0	27	3500	Innohep	27						1	1	0	358	1	5	0		0
190	1	0	43	1	0	1.65	68	24.977	125	55	136.5	136.5	146	31	29.1	31	102	83	0.397	0.29	0.397	361	262	361	7.3	7.3	10.5	63	52	63	0	23	3500	Innohep	23						1	0	0	293	1	5	0		0
191	1	ASS 100	74	1	0	1.59	72	28.4799	135	65	142.1	141	144	27.5	23.3	27.5	103	78	0.433	0.263	0.433	260	162	260	14.4	14.4	18.3	72	59	72	0	28	3500	Innohep	28						1	1	0	306	1	5	0		0
192	1	0	42	1	0	1.7	80	27.6817	150	80	139	136	142	26.8	24	26.8	92	74	0.421	0.318	0.421	331	197	331	9.1	9.1	12.3	83	52	83	0	52	3500	Innohep	52						1	0	0	231	2	4	1	18	0
193	1.7	ASS 100	62	1	0	1.7	65	22.4913	130	45	140.2	136	140.2	26.2	21.2	26.2	95	95	0.396	0.222	0.419	265	169	347	9.1	9.1	21.8	72	62	72	0	26	3500	Innohep	26						1	1	0	335	0	5	0		0
194	1	0	67	0	0	1.7	80	27.6817	145	65	138.5	134	138.5	23.4	22.3	24.1	109	92	0.423	0.359	0.423	260	189	260	17.2	6.1	17.2	92	79	92	0	23	3500	Innohep	23						1	1	0	137	0	5	0		0
195	1	0	77	1	0	1.6	60	23.4375	150	65	140.3	140	144	24	24	25.8	87	87	0.374	0.358	0.379	238	238	341	7.6	7.6	16.7	64	58	64	0	26	3500	Innohep	26						1	1	0	172	1	5	0		0
196	1	0	63	1	0	1.71	80	27.3588	140	60	141.4	138	141.4	29.3	28.2	31	93	87	0.352	0.314	0.364	217	179	217	4.6	3.7	7.6	93	72	93	0	30	3500	Innohep	30						1	0	0	191	1	5	0		0
197	1	0	86	1	0	1.58	50	20.0288	165	65	139.6	137	140	28.3	25.7	28.3	115	86	0.354	0.244	0.354	307	202	307	6.7	6.7	8.4	71	58	71	0	27	3500	Innohep	27						1	0	0	289	2	3	0		0
198	1	0	55	1	0	1.64	82	30.4878	130	70	145	143	146	29.2	24.9	29.2	113	102	0.436	0.359	0.436	253	215	253	7.5	5.8	7.5	49	44	49	0	31	3500	Innohep	31						1	0	0	138	1	5	0		0
199	1	0	69	1	0	1.63	71	26.7229	155	75	146.6	136	146.6	26.8	24.2	25.8	113	90	0.406	0.257	0.406	264	164	264	7.2	6.7	11.3	64	49	64	0	27	3500	Innohep	27						1	0	0	379	0	5	0		0
200	1	0	74	1	0	1.55	70	29.1363	170	70	142.4	140	143	30.5	27.3	30.5	92	82	0.354	0.273	0.354	293	214	297	5.4	5.4	7.9	67	58	67	0	28	3500	Innohep	28						1	0	0	174	2	4	0		0
201	1	ASS 100	77	0	0	1.69	81	28.3604	210	65	141.3	131	142	28.5	21.8	31.4	77	77	0.359	0.307	0.409	123	123	228	4.2	4.2	12	78	53	78	0	100	3500	Innohep	100						1	1	0	325	2	4	0		0
202	1	0	55	1	0	1.7	82	28.3737	130	65	141.5	141	143	25.7	24.9	26.3	103	81	0.355	0.27	0.355	401	289	401	6	6	10.3	73	57	73	0	29	3500	Innohep	29						1	1	0	280	1	5	0		0
203	1	0	32	1	0	1.75	82	26.7755	130	65	141.2	135	145	28.7	25.4	28.7	109	84	0.432	0.351	0.432	483	359	483	6.2	6.2	11.9	63	57	63	0	29	3500	Innohep	29						1	0	0	298	1	5	0		0
204	1	0	67	1	0	1.68	65	23.03	135	90	138.1	135	140	25.2	24.1	27.5	98	76	0.383	0.264	0.383	280	148	280	10.9	10	17.4	61	45	61	0	74	3500	Innohep	74						1	1	0	405	2	4	0		0
205	1	0	72	1	0	1.62	72	27.4348	140	70	142.4	142.4	147	28	25.5	28	111	77	0.368	0.278	0.368	216	135	247	5.9	5.9	14.4	70	64	70	0	26	3500	Innohep	26						1	0	0	361	2	4	0		0
206	1	0	48	1	0	1.59	57	22.5466	130	65	138.4	135	145	29.3	25.5	29.3	103	88	0.375	0.285	0.375	326	249	326	5.6	5.6	10.6	49	42	49	0	31	3500	Innohep	31						1	0	0	157	1	5	0		0
207	1	0	47	1	0	1.55	63	26.2227	170	75	130.6	130.6	144	22.3	22.3	24.6	147	96	0.412	0.167	0.412	329	93	492	21.3	9.4	26.3	55	47	64	0	69	3500	Innohep	69						1	1	0	664	1	5	0		0
208	0	0	70	1	0	1.63	73	27.4756	140	85	140.2	140	154	28.6	21.3	28.6	94	74	0.414	0.28	0.414	309	237	416	5.4	5.4	31.2	71	71	120	0	-2	0	0	-2						1	1	0	335	6	1	1	19	0
209	1.6	ASS 100, Clopidogrel	67	1	1	1.63	75	28.2284	190	60	145.4	135	145.4	27.3	22.3	27.3	109	91	0.389	0.204	0.389	170	142	282	8.5	4.8	9.6	107	82	126	0	96	3500	Innohep	96			-1	hep	213	1	1	0	257	4	3	1	18	0
210	1	0	73	1	0	1.6	70	27.3437	145	70	139.3	138	141	28.9	22.6	28.9	120	106	0.408	0.299	0.408	276	172	288	9.7	9.7	16.7	66	50	66	0	28	3500	Innohep	28						1	1	0	311	2	4	0		0
211	1	0	62	0	1	1.76	72	23.2438	180	80	137	133	143	22.9	20.9	24.2	110	90	0.446	0.314	0.446	180	125	180	11.9	9.4	18.1	62	55	62	0	28	3500	Innohep	28						1	1	0	343	2	4	0		0
212	1	0	72	1	0	1.59	92	36.391	160	65	141.1	141	142	30.1	27.8	30.1	99	90	0.392	0.335	0.392	235	210	235	4.9	4.9	8.1	93	86	93	0	27	3500	Innohep	27						1	0	0	172	1	5	0		0
213	1	0	66	0	0	1.75	80	26.1224	170	80	137.1	130	137.1	21.3	21.3	23	114	88	0.445	0.344	0.445	191	100	191	16.1	16.1	19.3	90	74	90	0	23	3500	Innohep	23						1	1	0	316	1	5	0		0
214	1	0	40	1	0	1.75	65	21.2245	120	70	140.4	140	148	25.3	22.2	25.3	99	77	0.426	0.299	0.425	371	243	371	8.1	8.1	13.7	71	61	73	0	27	3500	Innohep	27						1	0	0	364	0	5	0		0
215	1	0	26	0	0	1.7	68	23.5294	145	80	140.7	137	142.1	25	25	28.5	86	84	0.435	0.324	0.442	281	220	281	11.9	8.8	19.4	89	63	89	0	53	3500	Innohep	53						1	1	0	204	1	4	0		0
216	1.3	ASS 100	81	1	0	1.61	72	27.7767	160	60	139	136	156	28.2	23.1	30.1	70	58	0.306	0.21	0.306	358	315	488	11.8	8.2	31.1	85	52	124	0	78	3500	Innohep	78						1	1	0	233	6	1	1	4	0
217	1	0	50	0	0	1.76	89	28.7319	190	90	141.6	135	146	25.7	17.8	25.4	113	64	0.388	0.246	0.388	243	142	352	7.7	7.7	14	100	62	100	0	98	3500	Innohep	98						1	1	0	448	2	4	1	4	0
218	1	0	60	1	0	1.73	60	20.0474	160	65	140.7	139	142	25.3	21.6	25.3	111	92	0.388	0.306	0.388	284	213	284	6.1	6.1	9.5	66	57	66	0	29	3500	Innohep	29						1	0	0	210	1	5	0		0
219	1	0	69	1	0	1.65	98	35.9963	140	50	142.4	141	142.4	28.6	26.8	28.6	113	88	0.37	0.295	0.37	240	175	240	5.3	4.3	6.9	87	76	87	0	28	3500	Innohep	28						1	0	0	176	1	5	0		0
220	1	0	43	1	0	1.63	113	42.5308	175	100	138.4	137	141.4	27.8	24.2	27.8	90	79	0.367	0.3	0.367	219	148	254	5.3	5.1	7.6	50	39	63	0	51	3500	Innohep	51						1	0	0	329	2	4	0		0
221	1	0	78	1	0	1.66	79	28.6689	165	60	132.1	127	132.1	30.8	24.8	30.8	102	91	0.421	0.284	0.421	205	134	228	5.3	5.3	8.7	87	59	87	0	28	3500	Innohep	28						1	1	0	216	1	5	0		1
222	1	0	73	1	0	1.65	55	20.202	155	60	139.2	135	139.2	25.5	24.4	25.8	92	81	0.407	0.229	0.407	216	157	243	4.9	4.5	8.6	67	52	67	0	29	3500	Innohep	29						1	0	0	186	0	5	0		0
223	1	0	77	1	0	1.66	65	23.5883	145	55	140	135	142.1	27.5	22.4	27.5	96	76	0.437	0.287	0.437	299	196	299	13.1	10	13.6	84	68	84	1	26	3500	Innohep	26						1	1	0	236	1	5	0		0
224	1	0	47	1	0	1.68	105	37.2024	150	60	137.1	136	137.1	24	22.8	24	109	92	0.381	0.281	0.381	267	189	267	7.7	7.7	11.8	67	52	69	0	29	3500	Innohep	29						1	0	0	252	1	5	0		0
225	1	0	77	0	0	1.83	84	25.0829	185	80	139.5	134	143.3	26.9	26	26.9	113	80	0.493	0.297	0.493	152	101	301	8	8	17.9	95	70	95	0	53	3500	Innohep	53						1	1	0	259	1	5	0		0
226	1.6	ASS 100	66	0	0	1.9	113	31.3019	185	65	141.1	138	141.1	30.1	27.4	30.1	99	80	0.434	0.34	0.434	207	138	207	9	6.9	11.4	77	58	77	0	29	3500	Innohep	29						1	1	0	273	0	5	0		0
227	1	0	77	0	0	1.75	78	25.4694	170	60	137.7	131	139.2	28.2	21.9	28.2	78	78	0.38	0.322	0.389	140	140	269	13.6	6.1	18.7	105	78	121	0	53	3500	Innohep	53						1	1	0	145	0	5	0		0
228	1	0	47	1	1	1.7	84	29.0657	160	70	141.7	139	141.7	26.8	24.3	26.8	99	86	0.401	0.296	0.401	260	192	260	9.7	9.5	9.8	8.5	8.5	13.7	0	28	3500	Innohep	28						1	0	0	281	2	4	0		0
229	1	0	58	1	0	1.65	84	30.854	165	75	141.1	137	141.1	29.6	24.9	29.6	99	88	0.389	0.342	0.402	292	258	312	10.4	10.4	17.1	91	51	91	0	28	3500	Innohep	28						1	0	0	204	1	5	0		0
230	1	0	51	1	1	1.68	80	28.3447	160	65	142.3	138	145	27.5	24.5	27.5	91	91	0.436	0.386	0.443	362	321	362	14	13.4	22.2	67	59	67	0	27	3500	Innohep	27						1	1	0	273	1	5	0		0
231	3.6	ASS 100	80	0	0	1.74	83	27.4145	155	65	141.3	136	140	27.1	24.1	27.1	97	91	0.478	0.435	0.506	265	233	325	8.6	7.5	14.6	93	74	118	0	24	3500	Innohep	24						1	1	0	433	2	4	0		0
232	1	0	59	1	0	1.61	65	25.0762	155	80	143.2	138	143.2	26.5	23.5	26.5	113	90	0.398	0.292	0.398	192	124	192	6.5	6.3	7.4	67	57	67	0	50	3500	Innohep	50						1	0	0	358	1	5	0		0
233	1	0	56	0	0	1.87	85	24.3072	140	70	144.7	135	144.7	28.5	27.3	28.5	121	103	0.492	0.394	0.492	218	173	218	6.8	6.8	12.2	75	51	75	0	25	3500	Innohep	25						1	1	0	419	1	4	0		0
234	1	0	74	1	0	1.68	66	23.3844	150	65	139.6	139	142	25.3	24.8	26	100	74	0.418	0.318	0.418	350	242	350	9.8	9.8	12.4	75	59	75	0	30	3500	Innohep	30						1	0	0	207	2	4	0		0
235	1	0	62	1	0	1.61	62	23.9188	165	75	142	138	144	27.3	24.1	27.3	107	95	0.413	0.296	0.413	256	191	256	8.1	7.6	10.8	68	48	68	0	29	3500	Innohep	29						1	0	0	187	0	5	0		0
236	1	0	70	0	0	1.81	105	32.0503	160	55	142.4	137	142.4	24.1	21.6	24.1	113	88	0.35	0.242	0.35	199	196	222	10.9	10.9	18.5	96	75	96	0	78	3500	Innohep	78						1	1	0	175	1	5	0		0
237	1	0	38	1	1	1.6	58	22.6562	130	65	141.2	133	141.2	25.6	25.1	25.8	113	90	0.423	0.304	0.423	276	209	276	10.2	10.2	17.2	66	59	66	0	29	3500	Innohep	29						1	0	0	164	1	5	0		0
238	1	0	64	0	0	1.8	75	23.1481	160	85	144.9	137	144.9	32.3	24.2	32.3	33	33	0.439	0.329	0.439	175	129	189	11.5	6.9	17.6	87	77	98	0	51	3500	Innohep	51						1	1	0	329	4	3	1	18	0
239	1	ASS 100	63	0	0	1.79	88	27.4648	155	70	139.7	135	139.7	27.5	24.1	27.5	99	79	0.488	0.279	0.488	303	221	303	7.3	5.3	11.8	77	57	77	0	28	3500	Innohep	28						1	1	0	309	1	4	0		0
240	1	0	59	1	0	1.58	67	26.8386	155	85	141.9	141.9	147	25.1	23.4	25.1	103	82	0.385	0.291	0.385	186	138	215	7.8	7.8	12.7	71	69	71	0	24	3500	Innohep	24						1	0	0	549	1	5	0		0
241	1	Innohep 16000 bis 2d vor OP	45	1	0	1.75	89	29.0612	145	75	144.2	137	144.2	29.9	25.6	29.9	98	77	0.416	0.307	0.416	362	223	362	8.5	8.5	13.4	73	60	73	0	28	3500	Innohep	28						1	0	0	303	1	5	0		0
242	1	0	63	1	1	1.65	65	23.8751	170	75	139.3	134	146	25.1	25.1	26.8	108	92	0.422	0.296	0.422	188	109	188	4.9	1.9	4.9	83	64	83	0	53	3500	Innohep	53						1	0	0	209	0	5	0		0
243	1.3	Apixaban	80	1	0	1.65	72	26.4463	170	55	141.2	135.5	142	31.7	30.1	31.7	101	86	0.377	0.304	0.377	286	209	286	8.6	8.4	15.3	118	110	118	0	27	3500	Innohep	27						1	0	0	268	0	5	0		0
244	1	0	77	0	0	1.72	100	33.8021	155	70	142.2	134	143.8	26.9	23.9	26.9	106	78	0.483	0.209	0.483	248	141	255	5.5	5.5	16.3	90	79	100	0	27	3500	Innohep	27						1	0	0	285	0	5	0		0
245	1,4,5	0	53	1	0	1.7	75	25.9516	155	70	142.4	135	148	26.2	21.7	26.2	92	73	0.415	0.292	0.415	221	139	508	8.9	8.9	20.5	62	41	69	0	72	3500	Innohep	72			3500	lmwh	216	1	1	0	583	2	4	0		0
246	1	0	50	1	0	1.66	75	27.2173	160	75	140.5	136	142	27.4	21.4	27.4	82	66	0.419	0.296	0.419	236	140	270	8.6	4.3	12.6	58	48	89	0	29	3500	Innohep	29						1	0	0	293	1	5	0		0
247	1	0	47	1	0	1.65	70	25.7117	125	65	141.8	139	142.3	26.9	24.8	26.9	101	78	0.42	0.302	0.42	327	214	327	5	5	14	57	43	57	0	28	3500	Innohep	28						1	1	0	245	2	5	0		0
248	1	0	79	0	0	1.76	85	27.4406	180	95	141.4	132.3	143	26.6	23.1	26.9	110	89	0.398	0.289	0.398	276	157	399	8.2	8.2	14.1	85	64	98	0	75	3500	Innohep	75						1	1	0	394	1	5	0		0
249	1	0	56	1	1	1.68	97	34.3679	150	80	137.7	137	142	17.9	17.9	23.6	91	61	0.397	0.159	0.397	178	58	181	27.1	12.5	27.1	77	67	77	1	48	3500	Innohep	48						1	1	0	453	0	5	0		0
250	1	0	73	1	0	1.65	95	34.8944	140	80	143.9	141	147	25.7	24	25.7	90	80	0.468	0.338	0.468	312	208	312	12.3	12.3	12.6	70	47	70	0	28	3500	Innohep	28						1	0	0	245	0	5	0		0
251	1	0	71	1	0	1.75	75	24.4898	175	80	147.6	131	147.6	27.2	24.2	27.9	87	65	0.37	0.258	0.406	265	265	452	13.1	6.5	29.6	59	38	66	0	29	3500	Innohep	29						1	1	0	423	2	4	0		0
252	1.6	ASS 100	82	1	0	1.65	75	27.5482	180	85	128.3	127	134	28.2	22.4	28.2	93	88	0.384	0.302	0.384	207	190	207	9.5	6.9	13.8	63	48	63	0	78	3500	Innohep	78						1	1	0	229	3	3	0		0
253	1	0	37	1	0	1.7	65	22.4913	105	55	137.4	136	144	25.6	24.4	25.6	104	83	0.31	0.263	0.374	285	163	285	8.1	8.1	12.5	67	54	69	0	27	3500	Innohep	27						1	0	0	283	1	5	0		0
254	1	0	63	1	0	1.6	90	35.1562	155	70	140.6	140.6	145	25.4	20.6	25.4	120	103	0.356	0.264	0.356	330	234	330	7.2	7.2	13.8	92	71	92	0	29	3500	Innohep	29						1	1	0	264	1	5	0		0
255	1,3,6	ASS 100	67	1	0	1.79	80	24.968	190	75	141.4	130	141.4	25.2	23.4	30.4	104	83	0.401	0.216	0.401	207	388	417	16.6	13.2	42.2	61	45	74	0	26	7000	Innohep	26						1	1	0	250	2	4	1	64	1
256	1	0	66	1	1	1.65	80	29.3848	180	75	144.9	135	145	23.7	22.2	24.9	85	72	0.414	0.329	0.414	229	121	229	14	11.1	16.5	86	54	86	0	95	3500	Innohep	95						1	1	0	384	0	5	0		0
257	1	0	67	1	0	1.74	78	25.763	155	70	141.2	137	145	29.4	28	29.4	109	88	0.383	0.327	0.383	253	183	253	8.4	8.4	12.8	69	58	69	0	25	3500	Innohep	25						1	0	0	497	1	5	0		0
258	3	ASS 100	59	1	0	1.78	107	33.771	160	75	143.4	141	145	28.5	24.9	28.5	112	95	0.383	0.303	0.383	233	171	233	6.1	5.4	9	92	74	92	0	28	3500	Innohep	28						1	0	0	217	1	5	0		0
259	1	0	77	1	0	1.77	67	21.3859	180	85	143	131	143	26.4	21.2	26.4	95	87	0.376	0.301	0.376	222	178	222	7.7	7.7	14.2	108	95	108	0	50	3500	Innohep	50						1	1	0	322	0	5	0		0
260	1	0	53	1	1	1.71	99	33.8566	175	80	140.2	138	144	24.7	22.8	24.7	112	101	0.414	0.322	0.414	188	139	188	8.4	7.8	8.4	82	59	82	0	30	3500	Innohep	30						1	0	0	172	1	5	0		0
261	1	0	50	1							142.4	135.7	142.4	26.2	23.1	26.2	90	74	0.378	0.284	0.378	174	113	186	5.9	5.9	13	72	55	72	0	26	3500	Innohep	26						1	1	0	445	1	5	0		0
262	1.6	ASS 100	61	0	1	1.79	85	26.5285	130	80	138.4			30.3	28.4	30.3	109	100	0.501	0.371	0.501	196	150	196	11.2	9	14.2	87	64	87	0	31	3500	Innohep	31					91	1	1	0	170	0	5	0		0
263		0	75	0							142.5	142.4	142.5	29.6	27.3	29.6	96	78	0.437	0.388	0.437	184	148	219	5.6	5.6	9.9	87	74	87	0	52	3500	Innohep	52						1			175	2	4	0		0
264	1	0	81	1							141.1			24.1	22.2	24.1	110	90	0.373	0.273	0.373	271	207	271	7.9	6.8	7.9	67	55	67	0	31	3500	Innohep	31						1			142	1	5	0		0
265	1	0	78	1							138.7			30.6	24.5	30.6	91	78	0.394	0.195	0.394	246	127	246	6.6	6.6	16.5	83	54	83	0	75	3500	Innohep	75						1	1	0	414	1	5	0		0
266	1	0	37	1							140.3			29.4	25.8	29.4	98	87	0.411	0.36	0.411	363	296	363	6.5	6.5	15.6	65	55	65	0	78	3500	Innohep	78						1	1	0	189	1	5	0		0
267	1	0	51	1	0	1.78	74	23.3556	155	75	141	137	141	27.2	23.6	27.2	106	84	0.377	0.326	0.377	275	207	275	6.5	6.5	15.3	66	68	66	0	29	3500	Innohep	29						1	1	0	242	2	5	0		0
268	1	0	53	1	0	1.75	75	24.4898	170	90	143.2	132	154	28	21.1	28	91	77	0.436	0.168	0.436	301	74	394	8.6	8.6	17.9	54	38	64	0	48	3500	Innohep	48						1	1	0	437	3	3	0		0
269	1.3	Rivaroxaban 10mg	78	0	0	1.68	89	31.5334	135	75	141	138	142	33.5	26.2	33.5	106	90	0.432	0.33	0.432	231	159	231	6.2	6.2	8.3	86	79	86	0	28	3500	Innohep	28						1	1	0	309	0	5	0		0
270	1	0	50	1	0	1.7	80	27.6817	140	70	139.4	139.4	144	26	23.5	26	95	90	0.42	0.348	0.42	272	216	272	9.5	9.5	15.5	67	62	71	0	30	3500	Innohep	30						1	0	0	256	1	5	0		0
271	1	0	77	0	0	1.65	74	27.1809	160	65	141	132	137	25.1	20.6	26.1	106	92	0.376	0.248	0.397	244	156	259	6.1	6.1	15.2	71	60	71	0	29	3500	Innohep	29						1	1	0	260	1	5	0		0
272	1	0	76	0	1	1.59	76	30.0621	170	60	137.1	131	138.1	29.3	21	29.3	85	78	0.515	0.376	0.515	223	142	226	11.1	11.1	17.3	80	73	107	0	54	3500	Innohep	54						1	1	0	192	1	5	0		0
273	1	0	50	0	0	1.76	91	29.3776	160	70	141.9	138	143	22.2	22.2	24.7	90	76	0.431	0.348	0.431	243	195	243	5.5	5.5	11.7	72	67	77	0	30	3500	Innohep	30						1	1	0	185	1	5	0		0
274	1	0	58	1	0	1.6	72	28.125	125	55	139.7	134	142	32.3	28.8	32.3	91	83	0.442	0.311	0.442	286	174	315	11.3	11.3	16	68	51	70	0	30	3500	Innohep	30						1	0	0	220	1	5	0		0
275	1	0	42	0	0	1.82	94	28.3782	145	75	139.7	129	140.9	29.7	22.3	26.5	78	78	0.424	0.338	0.424	299	206	335	11.6	11.6	20.8	85	63	127	0	72	3500	Innohep	72						1	1	0	305	1	5	1	18	0
276	1	0	62	0	0	1.76	108	34.8657	170	65	139.5	133	144	29	25.9	29	89	77	0.413	0.336	0.413	235	162	235	9	9	14.1	78	77	86	0	51	3500	Innohep	51						1	1	0	340	0	5	0		0
277	1	0	74	1	0	1.53	76	32.4661	135	50	143.7	139	143.7	25.1	25.1	26.4	114	91	0.376	0.283	0.376	233	185	233	6.4	6.4	10	63	58	63	0	51	3500	Innohep	51						1	0	0	116	0	5	0		0
278	1,11,12	ASS 100	78	0	0	1.8	90	27.7778	165	80	141.4	129	141.4	24.4	22	24.5	106	78	0.432	0.325	0.432	171	127	365	6.7	6.7	15.2	129	79	129	0	54	3500	Innohep	54						1	1	0	248	4	3	0		0
279	1,6,13	Apixaban 2,5mg	79	0	0	1.75	80	26.1224	170	55	144.5	139.3	157	29	24.2	29	100	93	0.408	0.347	0.412	171	143	186	7.3	7.2	13.3	121	80	121	0	78	3500	Innohep	78						0	0	0	196	2	4	0		0
280	1	0	63	0	0	1.73	81	27.0641	160	65	138.8	132	139	30	26.7	30	104	85	0.452	0.381	0.452	249	199	249	6.7	6.7	13.3	93	73	101	0	26	3500	Innohep	26						1	1	0	485	1	5	0		0
281	1	0	56	1	0	1.7	52	17.9931	145	80	142.7	136	142.7	27.4	21.4	27.4	103	83	0.396	0.189	0.396	297	186	297	7.8	16.1	7.8	63	46	63	0	30	3500	Innohep	30						1	1	0	254	0	5	0		0
282	1	0	51	1	1	1.66	81	29.3947	160	70	144.1	136	144.1	25.2	25.2	26.3	106	93	0.402	0.318	0.402	328	246	328	8.4	8.4	13.5	64	46	64	0	31	3500	Innohep	31						1	0	0	172	0	5	0		0
283	1.14	Falithrom	45	1	1	1.65	80	29.3848	130	60	140.7	136	148	35.7	30.3	35.7	97	74	0.389	0.267	0.389	263	170	263	6.7	6.7	9.8	74	63	75	0	51	6400	Innohep	51						1	0	0	393	1	5	0		0
284	1	0	48	1	0	1.58	105	42.0606	150	75	139	134	139	27.7	24.6	27.7	105	95	0.39	0.292	0.39	314	201	324	7.8	7.8	16.7	70	59	72	0	29	3500	Innohep	29						1	0	0	283	1	5	0		0
285	1	0	56	1	1	1.65	65	23.8751	140	60	141.8	134	142	27.2	27.2	28.3	120	95	0.416	0.357	0.416	280	226	280	9.9	8.3	11.6	71	55	71	0	27	3500	Innohep	27						1	0	0	180	0	5	0		0
286	1	0	56	1	0	1.68	100	35.4308	160	85	139.3	135	144	30.3	27.2	30.3	106	84	0.439	0.319	0.439	270	227	519	8.5	6.5	20.2	69	49	69	0	31	3500	Innohep	31						1	1	0	137	1	5	0		0
[truncated: 14 more columns]

## Sheet: Tabelle1
name	definition	information
PAT_NR	number of patient
ac_indication	indication for pre- and postoperative anticoagulation	0=none, 1= VTE prophylaxis, 2= dialysis shunt, 3= atrial fibrillation, 4= pulmonary embolism, 5= deep vein thrombosis, 6= history of stroke/coronary heart disease/stents/stenosis of internal carotid artery, 7= atherosclerosis, 8=history of pulmonary embolism, 9=peripheral arterial occlusive disease, 10=protein-S deficiency, 11= pacemaker, 12=heart valve replacement, 13=history of deep vein thromb…
ac_preop	type of preexisting anticoagulation	0=none
age	age at admission	years
gender	gender of patient	0=male, 1=female
smoker	history of smoking	0=no, 1=yes
height	body height of patient	m
weight	body weight of patient	kg
BMI	BMI of patient	kg/(m^2)
RR_syst	systolic blood pressure	mmHg
RR_diast	diastolic blood pressure	mmHg
sodium_adm	sodium at admission	mmol/l
sodium_min	minimum sodium	mmol/l
sodium_max	maximum sodium	mmol/l
pTT_adm	pTT at admission	s
pTT_min	minimum pTT	s
pTT_max	maximum pTT	s
quick_adm	Quick at admission	%
quick_min	minimum Quick	%
hct_adm	hematocrit at admission	l/l
hct_min	minimum hematocrit	l/l
hct_max	maximum hematocrit	l/l
platelet_adm	platelet count at admission	exp 9/l
platelet_min	minimum platelet count	exp 9/l
platelet_max	maximum platelet count	exp 9/l
wbc_adm	white blood cell count at admission	exp 9/l
wbc_min	minimum white blood cell count	exp 9/l
wbc_max	maximum white blood cell count	exp 9/l
crea_adm	creatinine at admission	µmol/l
crea_min	minimum creatinine	µmol/l
crea_max	maximum creatinine	µmol/l
coagulopathy	Coagulation disorder	0=no, 1=yes
first_ac_time	time of first postoperative admision of heparin	hours after surgery
lmwh_dose	dose of low molecular weight heparin	IE
lmwh_name	name of LMWH
lmwh_time	time of first postoperative admision of LMWH	hours after surgery
ufh_proph_targetptt	target pTT of unfractionated heparin therapy	s
ufh_proph_time	time of first postoperative admission of UFH	hours after surgery
ac_ther_dose	dose of therapeutic AC
ac_ther_name	name of therapeutic AC
ac_ther_time	time of therapeutic AC	hours after surgery
gen_anesthesia	general anesthesia	0=no, 1=yes
steroids	usage of steroids	0=no, 1=yes
dialysis	usage of hemodialysis	0=no, 1=yes
surgery_duration	lenght of surgery	min
mRS	modified Rankin Scale
GOS	Glasgow Outcome Scale
hemorrhage	postoperative hemorrhage	0=no, 1=yes
hemorrhage_time	time of diagnosis of hemorrage	hours after surgery
hemorrhage_revision	revision because of hemorrhage	0=no, 1=yes
thrombosis	thromboembolic event	0=no, 1=yes
thrombosis_time	time of diagnosis of thromboembolic event	hours after surgery
dvt_hospital	deep vein thrombosis (in-hospital)	0=no, 1=yes
dvt_time	time of diagnosis of DVT	hours after surgery
dvt_30days	DVT within 30 days	0=no, 1=yes
pe_hospital	pulmonary embolism (in-hospital)	0=no, 1=yes
pe_time	time of diagnosis of PE	hours after surgery
pe_30days	PE within 30 days	0=no, 1=yes
thrombosis_other	other type of thromboembolic event	0=no, 1=yes
thrombosis_other_time	time of diagnosis of other thromboembolic event	hours after surgery
death_hospital	in-hospital death	0=no, 1=yes
death_30days	death within 30 days	0=no, 1=yes
read_icu	readmission to ICU	0=no, 1=yes
read_hospital	readmission to hospital	0=no, 1=yes
		"-1"=missing value
